# Supplementary material for: Correlation of toxicities and efficacies of pemetrexed with clinical factors and single-nucleotide polymorphisms: a prospective observational study
Source: BMC Cancer. 2023 Aug 26;23:800. doi: 10.1186/s12885-023-11257-8 (PMC10464354; doi:10.1186/s12885-023-11257-8)
Supplement: Supplementary file 1 — Additional file 1. [file 12885_2023_11257_MOESM1_ESM.xlsx]

## Sheet: Toxicity_analysis
Patient SNPs No	FPGS	FPGS	GGH	GGH	SLC19A1	SLC19A1	MTRR	MTR	MTHFR	MTHFR	DHFR	CBS	CBS	CBS	HIBCH	BHMT	TYMS, 5'UTR-VNTR
	rs10760502	rs1544105	rs3780126	rs7010484	rs914232	rs1051298	rs1801394	rs1805087	rs1801133	rs1801131	rs442767	rs5742905	rs863223428	rs121964962	rs291466	rs3733890	rs749847423
	(FPGS_a)	(FPGS_b)	(GGH_a)	(GGH_b)	(SLC19A1_a)	(SLC19A1_b)	(MTRR)	(MTR)	(MTHFR_a)	(MTHFR_b)	(DHFR)	(CBS_a)	(CBS_b)	(CBS_c)	(HIBCH)	(BHMT)	(TYMS)
4	GG	CT	CT	AA	AG	CT	AG	AA	CT	AC	AA	TT	ins_none	GG	TT	AG	3RGCC_ins3RGGC
7	GG	TT	CT	AA	GG	CC	AA	AG	CC	AA	AC	TT	ins_none	GG	TT	GG	3RGCC3RGCC
9	GG	TT	CC	AA	AG	CT	AG	AA	CT	AA	AA	TT	ins_none	GG	CT	AG	2RGC3RGGC
13	GG	CT	TT	AA	AG	CT	AG	AA	CT	AA	AA	TT	ins_none	GG	CT	AA	3RGGC3RGGC
15	GG	TT	CC	AA	AG	TT	AA	AG	CC	AC	AC	TT	ins_none	GG	TT	GG	3RGCC3RGGC
18	GG	TT	TT	AA	AA	TT	AG	AG	CC	AA	CC	TT	ins_none	GG	TT	GG	3RGCC3RGGC
19	GG	CT	CC	AA	AA	TT	AG	AA	CC	AA	CC	TT	ins_none	GG	TT	AG	3RGCC3RGCC
20	GG	CT	CT	AA	AG	CT	AA	AG	CT	AA	AC	TT	ins_none	GG	CT	AG	3RGGC3RGGC
21	AG	CT	TT	AA	AG	CT	AG	GG	CT	AC	AA	TT	ins_none	GG	TT	GG	2RGC3RGGC
22	GG	TT	CT	AA	AG	CT	AA	AG	CT	AA	AC	TT	ins_none	GG	TT	GG	2RGC3RGGC
23	GG	CC	CT	AA	AA	TT	AA	AG	CC	AC	AC	TT	ins_none	GG	TT	GG	2RGC3RGGC
25	GG	TT	CT	AA	AG	CT	AA	AA	CT	AA	AC	TT	ins_none	GG	TT	GG	2RGC3RGCC
27	GG	TT	CT	AA	AG	CT	AA	AA	CC	AC	AA	TT	ins_none	GG	CT	GG	3RGCC3RGGC
29	GG	TT	CT	AA	AG	CT	AG	AA	CC	AC	CC	TT	ins_none	GG	CT	AG	3RGCC3RGGC
38	GG	TT	CC	AA	GG	CC	AA	AA	CT	AC	AC	TT	ins_none	GG	TT	AG	2RGC3RGCC
39	GG	TT	CC	AA	AA	TT	AA	AG	CT	AA	AC	TT	ins_none	GG	CT	AA	2RGC2RGC
40	GG	CT	CT	AA	AG	CT	AA	AA	TT	AA	AC	TT	ins_none	GG	TT	GG	3RGGC3RGGC
41	GG	CT	CC	AA	AG	CT	AG	AA	CT	AA	AC	TT	ins_none	GG	TT	AG	3RGCC3RGGC
42	GG	TT	CT	AA	AG	CT	AG	AA	CC	AA	AA	TT	ins_none	GG	TT	AG	3RGGC3RGGC
43	GG	TT	CT	AA	AG	CT	AG	AA	TT	AA	AC	TT	ins_none	GG	TT	GG	2RGC3RGCC
44	GG	CT	CT	AA	AG	CT	AG	AA	CC	AC	AC	TT	ins_none	GG	TT	GG	3RGCC3RGGC
45	GG	TT	CT	AA	AG	CT	AG	AG	CT	AA	AA	TT	ins_none	GG	CT	GG	3RGCC3RGGC
49	GG	CT	TT	AA	AG	CT	AA	AA	CC	AC	AC	TT	ins_none	GG	TT	GG	2RGC3RGCC
51	GG	TT	CC	AA	AG	CT	AA	AA	CC	AA	AC	TT	ins_none	GG	TT	AA	3RGCC3RGGC
53	GG	CT	CT	AA	AG	TT	AG	AA	CT	AA	AC	TT	ins_none	GG	TT	AG	2RGC3RGGC
56	GG	CC	CC	AA	AG	CT	AG	AA	CC	AC	AC	TT	ins_none	GG	TT	AG	2RGC2RGC
58	GG	CT	CC	AA	GG	CC	AA	AA	TT	AA	AA	TT	ins_none	GG	TT	GG	2RGC3RGGC
60	GG	TT	TT	AA	AG	CT	AG	AA	TT	AA	AC	TT	ins_none	GG	CT	GG	3RGCC3RGGC
61	GG	TT	TT	AA	AG	CT	AA	AG	CT	AC	AC	TT	ins_none	GG	CT	GG	3RGGC3RGGC
62	GG	TT	CT	AA	AG	CT	AG	AA	CT	AC	AC	TT	ins_none	GG	TT	GG	3RGCC3RGGC
63	GG	CC	CT	AA	AG	CT	AG	AG	CT	AA	CC	TT	ins_none	GG	TT	GG	3RGCC3RGCC
65	GG	CT	CC	AA	AG	CT	AG	AA	CC	AC	CC	TT	ins_none	GG	CT	GG	3RGGC3RGGC
66	GG	CT	CC	AA	GG	CC	AA	AA	CT	AA	AA	TT	ins_none	GG	CT	AG	2RGC3RGGC
67	GG	TT	CT	AA	AA	TT	AG	AA	CT	AA	AA	TT	ins_none	GG	TT	GG	3RGCC3RGGC
68	AG	CC	CT	AA	AG	CT	AG	AG	CT	AA	AA	TT	ins_none	GG	TT	GG	2RGC3RGGC
69	GG	CT	CT	AA	AA	TT	AG	AA	TT	AA	AC	TT	ins_none	GG	TT	AG	2RGC3RGGC
70	GG	TT	CT	AA	AG	CT	AA	AG	CT	AA	AC	TT	ins_none	GG	TT	GG	3RGCC_ins3RGGC
73	GG	TT	CT	AA	AA	TT	AG	AG	TT	AA	AA	TT	ins_none	GG	CT	GG	3RGGC3RGGC
75	GG	TT	CT	AA	AA	TT	AG	AG	CT	AA	AA	TT	ins_none	GG	TT	AG	2RGC3RGGC
80	GG	CT	CC	AA	AA	TT	AA	AA	CT	AA	AA	TT	ins_none	GG	TT	GG	2RGC3RGGC
81	GG	CT	CT	AA	AG	CT	AA	AG	CT	AA	AC	TT	ins_none	GG	CT	GG	3RGCC3RGGC
84	GG	CC	CC	AA	AG	CT	AG	AG	CT	AA	AC	TT	ins_none	GG	TT	GG	3RGCC3RGGC
85	GG	CC	CT	AA	AA	TT	AG	AA	CT	AA	AC	TT	ins_none	GG	TT	AG	3RGCC3RGGC
86	GG	CT	CC	AA	AA	TT	AG	AA	CC	AC	AC	TT	ins_none	GG	CT	GG	2RGC3RGGC
87	GG	CC	CT	AA	AG	CT	AG	AG	CC	CC	AA	TT	ins_none	GG	TT	AA	3RGGC3RGGC
88	GG	TT	CT	AA	GG	CC	AA	AA	CT	AC	AA	TT	ins_none	GG	TT	GG	3RGGC3RGGC
89	GG	TT	CT	AA	AG	CT	AA	AA	CT	AA	AA	TT	ins_none	GG	CT	AA	3RGCC3RGGC
90	GG	CT	CT	AA	AG	CT	AA	GG	CT	AA	AC	TT	ins_none	GG	TT	AG	3RGCC3RGGC
91	GG	TT	CC	AA	GG	CC	AA	AG	CC	AC	AA	TT	ins_none	GG	TT	GG	3RGCC3RGGC
92	GG	CT	CC	AA	AG	CT	AG	AA	CT	AC	AC	TT	ins_none	GG	TT	AG	3RGCC3RGGC
93	GG	TT	CC	AA	AG	CT	GG	AA	CT	AA	CC	TT	ins_none	GG	TT	GG	3RGCC3RGGC
94	GG	TT	CT	AA	AA	TT	AA	AA	CC	AA	CC	TT	ins_none	GG	CT	GG	3RGGC3RGGC
95	GG	CT	CT	AA	AG	CT	AA	AA	TT	AA	AA	TT	ins_none	GG	CT	GG	3RGCC3RGCC
96	GG	CT	CC	AA	GG	CC	AA	AA	CT	AA	CC	TT	ins_none	GG	CT	GG	3RGGC3RGGC
97	GG	CT	CT	AA	AG	CT	GG	AA	CC	AA	AA	TT	ins_none	GG	TT	GG	3RGCC3RGCC
98	GG	CT	CC	AA	AA	TT	AA	AA	CT	AC	AA	TT	ins_none	GG	CT	GG	3RGGC3RGGC
99	AG	CT	TT	AA	AA	TT	AA	AA	CC	AC	AC	TT	ins_none	GG	TT	AG	3RGCC3RGCC
100	GG	TT	CC	AA	GG	CC	AA	AG	CC	AA	AC	TT	ins_none	GG	CT	AG	2RGC3RGGC
101	GG	CT	CT	AA	AG	CT	AG	AA	TT	AA	AC	TT	ins_none	GG	CT	GG	3RGGC3RGGC
102	GG	CT	CC	AA	GG	CC	AA	AG	CC	AA	AC	TT	ins_none	GG	TT	GG	2RGC3RGCC
103	GG	CC	CC	AA	GG	CC	GG	AA	CT	AC	AA	TT	ins_none	GG	TT	GG	3RGCC3RGGC
104	GG	TT	TT	AA	GG	CT	AA	AA	CC	AA	AC	TT	ins_none	GG	TT	GG	3RGGC5RGGGCC
105	GG	TT	CT	AA	AA	TT	AG	AA	CC	AA	AA	TT	ins_none	GG	TT	GG	2RGC3RGCC
106	GG	CT	CT	AA	AG	CT	AA	AA	CT	AA	CC	TT	ins_none	GG	CT	AG	2RGC3RGCC
109	GG	TT	CT	AA	AG	CT	AG	AG	CC	CC	AA	TT	ins_none	GG	CT	GG	3RGCC3RGGC
110	GG	CT	CT	AA	AG	CT	AG	AA	CT	AC	AC	TT	ins_none	GG	TT	GG	3RGCC3RGGC
111	GG	CT	CC	AA	AG	CT	AG	AA	CC	AA	CC	TT	ins_none	GG	CT	AG	3RGCC3RGCC
112	GG	CT	CT	AA	AG	CT	AG	AG	CT	AA	AC	TT	ins_none	GG	TT	AG	2RGC3RGGC
113	GG	CT	CC	AA	GG	CC	AG	AA	CC	AA	AC	TT	ins_none	GG	CT	GG	3RGCC3RGGC
114	GG	CT	CT	AA	AG	CT	GG	AG	CT	AA	AC	TT	ins_none	GG	TT	GG	2RGC3RGGC
115	GG	TT	CC	AA	AG	CT	AG	AA	CC	AA	AC	TT	ins_none	GG	TT	AG	2RGC3RGGC

## Sheet: Efficacy_analysis
Patient SNPs No	FPGS	FPGS	GGH	GGH	SLC19A1	SLC19A1	MTRR	MTR	MTHFR	MTHFR	DHFR	CBS	CBS	CBS	HIBCH	BHMT	TYMS, 5'UTR-VNTR
	rs10760502	rs1544105	rs3780126	rs7010484	rs914232	rs1051298	rs1801394	rs1805087	rs1801133	rs1801131	rs442767	rs5742905	rs863223428	rs121964962	rs291466	rs3733890	rs749847423
	(FPGS_a)	(FPGS_b)	(GGH_a)	(GGH_b)	(SLC19A1_a)	(SLC19A1_b)	(MTRR)	(MTR)	(MTHFR_a)	(MTHFR_b)	(DHFR)	(CBS_a)	(CBS_b)	(CBS_c)	(HIBCH)	(BHMT)	(TYMS)
4	GG	CT	CT	AA	AG	CT	AG	AA	CT	AC	AA	TT	ins_none	GG	TT	AG	3RGCC_ins3RGGC
7	GG	TT	CT	AA	GG	CC	AA	AG	CC	AA	AC	TT	ins_none	GG	TT	GG	3RGCC3RGCC
9	GG	TT	CC	AA	AG	CT	AG	AA	CT	AA	AA	TT	ins_none	GG	CT	AG	2RGC3RGGC
13	GG	CT	TT	AA	AG	CT	AG	AA	CT	AA	AA	TT	ins_none	GG	CT	AA	3RGGC3RGGC
15	GG	TT	CC	AA	AG	TT	AA	AG	CC	AC	AC	TT	ins_none	GG	TT	GG	3RGCC3RGGC
18	GG	TT	TT	AA	AA	TT	AG	AG	CC	AA	CC	TT	ins_none	GG	TT	GG	3RGCC3RGGC
19	GG	CT	CC	AA	AA	TT	AG	AA	CC	AA	CC	TT	ins_none	GG	TT	AG	3RGCC3RGCC
20	GG	CT	CT	AA	AG	CT	AA	AG	CT	AA	AC	TT	ins_none	GG	CT	AG	3RGGC3RGGC
21	AG	CT	TT	AA	AG	CT	AG	GG	CT	AC	AA	TT	ins_none	GG	TT	GG	2RGC3RGGC
23	GG	CC	CT	AA	AA	TT	AA	AG	CC	AC	AC	TT	ins_none	GG	TT	GG	2RGC3RGGC
25	GG	TT	CT	AA	AG	CT	AA	AA	CT	AA	AC	TT	ins_none	GG	TT	GG	2RGC3RGCC
27	GG	TT	CT	AA	AG	CT	AA	AA	CC	AC	AA	TT	ins_none	GG	CT	GG	3RGCC3RGGC
29	GG	TT	CT	AA	AG	CT	AG	AA	CC	AC	CC	TT	ins_none	GG	CT	AG	3RGCC3RGGC
38	GG	TT	CC	AA	GG	CC	AA	AA	CT	AC	AC	TT	ins_none	GG	TT	AG	2RGC3RGCC
39	GG	TT	CC	AA	AA	TT	AA	AG	CT	AA	AC	TT	ins_none	GG	CT	AA	2RGC2RGC
40	GG	CT	CT	AA	AG	CT	AA	AA	TT	AA	AC	TT	ins_none	GG	TT	GG	3RGGC3RGGC
41	GG	CT	CC	AA	AG	CT	AG	AA	CT	AA	AC	TT	ins_none	GG	TT	AG	3RGCC3RGGC
42	GG	TT	CT	AA	AG	CT	AG	AA	CC	AA	AA	TT	ins_none	GG	TT	AG	3RGGC3RGGC
43	GG	TT	CT	AA	AG	CT	AG	AA	TT	AA	AC	TT	ins_none	GG	TT	GG	2RGC3RGCC
45	GG	TT	CT	AA	AG	CT	AG	AG	CT	AA	AA	TT	ins_none	GG	CT	GG	3RGCC3RGGC
49	GG	CT	TT	AA	AG	CT	AA	AA	CC	AC	AC	TT	ins_none	GG	TT	GG	2RGC3RGCC
51	GG	TT	CC	AA	AG	CT	AA	AA	CC	AA	AC	TT	ins_none	GG	TT	AA	3RGCC3RGGC
53	GG	CT	CT	AA	AG	TT	AG	AA	CT	AA	AC	TT	ins_none	GG	TT	AG	2RGC3RGGC
58	GG	CT	CC	AA	GG	CC	AA	AA	TT	AA	AA	TT	ins_none	GG	TT	GG	2RGC3RGGC
60	GG	TT	TT	AA	AG	CT	AG	AA	TT	AA	AC	TT	ins_none	GG	CT	GG	3RGCC3RGGC
63	GG	CC	CT	AA	AG	CT	AG	AG	CT	AA	CC	TT	ins_none	GG	TT	GG	3RGCC3RGCC
65	GG	CT	CC	AA	AG	CT	AG	AA	CC	AC	CC	TT	ins_none	GG	CT	GG	3RGGC3RGGC
66	GG	CT	CC	AA	GG	CC	AA	AA	CT	AA	AA	TT	ins_none	GG	CT	AG	2RGC3RGGC
67	GG	TT	CT	AA	AA	TT	AG	AA	CT	AA	AA	TT	ins_none	GG	TT	GG	3RGCC3RGGC
68	AG	CC	CT	AA	AG	CT	AG	AG	CT	AA	AA	TT	ins_none	GG	TT	GG	2RGC3RGGC
69	GG	CT	CT	AA	AA	TT	AG	AA	TT	AA	AC	TT	ins_none	GG	TT	AG	2RGC3RGGC
70	GG	TT	CT	AA	AG	CT	AA	AG	CT	AA	AC	TT	ins_none	GG	TT	GG	3RGCC_ins3RGGC
73	GG	TT	CT	AA	AA	TT	AG	AG	TT	AA	AA	TT	ins_none	GG	CT	GG	3RGGC3RGGC
75	GG	TT	CT	AA	AA	TT	AG	AG	CT	AA	AA	TT	ins_none	GG	TT	AG	2RGC3RGGC
80	GG	CT	CC	AA	AA	TT	AA	AA	CT	AA	AA	TT	ins_none	GG	TT	GG	2RGC3RGGC
84	GG	CC	CC	AA	AG	CT	AG	AG	CT	AA	AC	TT	ins_none	GG	TT	GG	3RGCC3RGGC
85	GG	CC	CT	AA	AA	TT	AG	AA	CT	AA	AC	TT	ins_none	GG	TT	AG	3RGCC3RGGC
86	GG	CT	CC	AA	AA	TT	AG	AA	CC	AC	AC	TT	ins_none	GG	CT	GG	2RGC3RGGC
87	GG	CC	CT	AA	AG	CT	AG	AG	CC	CC	AA	TT	ins_none	GG	TT	AA	3RGGC3RGGC
88	GG	TT	CT	AA	GG	CC	AA	AA	CT	AC	AA	TT	ins_none	GG	TT	GG	3RGGC3RGGC
89	GG	TT	CT	AA	AG	CT	AA	AA	CT	AA	AA	TT	ins_none	GG	CT	AA	3RGCC3RGGC
90	GG	CT	CT	AA	AG	CT	AA	GG	CT	AA	AC	TT	ins_none	GG	TT	AG	3RGCC3RGGC
91	GG	TT	CC	AA	GG	CC	AA	AG	CC	AC	AA	TT	ins_none	GG	TT	GG	3RGCC3RGGC
93	GG	TT	CC	AA	AG	CT	GG	AA	CT	AA	CC	TT	ins_none	GG	TT	GG	3RGCC3RGGC
94	GG	TT	CT	AA	AA	TT	AA	AA	CC	AA	CC	TT	ins_none	GG	CT	GG	3RGGC3RGGC
95	GG	CT	CT	AA	AG	CT	AA	AA	TT	AA	AA	TT	ins_none	GG	CT	GG	3RGCC3RGCC
96	GG	CT	CC	AA	GG	CC	AA	AA	CT	AA	CC	TT	ins_none	GG	CT	GG	3RGGC3RGGC
97	GG	CT	CT	AA	AG	CT	GG	AA	CC	AA	AA	TT	ins_none	GG	TT	GG	3RGCC3RGCC
98	GG	CT	CC	AA	AA	TT	AA	AA	CT	AC	AA	TT	ins_none	GG	CT	GG	3RGGC3RGGC
99	AG	CT	TT	AA	AA	TT	AA	AA	CC	AC	AC	TT	ins_none	GG	TT	AG	3RGCC3RGCC
100	GG	TT	CC	AA	GG	CC	AA	AG	CC	AA	AC	TT	ins_none	GG	CT	AG	2RGC3RGGC
101	GG	CT	CT	AA	AG	CT	AG	AA	TT	AA	AC	TT	ins_none	GG	CT	GG	3RGGC3RGGC
102	GG	CT	CC	AA	GG	CC	AA	AG	CC	AA	AC	TT	ins_none	GG	TT	GG	2RGC3RGCC
103	GG	CC	CC	AA	GG	CC	GG	AA	CT	AC	AA	TT	ins_none	GG	TT	GG	3RGCC3RGGC
104	GG	TT	TT	AA	GG	CT	AA	AA	CC	AA	AC	TT	ins_none	GG	TT	GG	3RGGC5RGGGCC
105	GG	TT	CT	AA	AA	TT	AG	AA	CC	AA	AA	TT	ins_none	GG	TT	GG	2RGC3RGCC
106	GG	CT	CT	AA	AG	CT	AA	AA	CT	AA	CC	TT	ins_none	GG	CT	AG	2RGC3RGCC
109	GG	TT	CT	AA	AG	CT	AG	AG	CC	CC	AA	TT	ins_none	GG	CT	GG	3RGCC3RGGC
110	GG	CT	CT	AA	AG	CT	AG	AA	CT	AC	AC	TT	ins_none	GG	TT	GG	3RGCC3RGGC
111	GG	CT	CC	AA	AG	CT	AG	AA	CC	AA	CC	TT	ins_none	GG	CT	AG	3RGCC3RGCC
113	GG	CT	CC	AA	GG	CC	AG	AA	CC	AA	AC	TT	ins_none	GG	CT	GG	3RGCC3RGGC
114	GG	CT	CT	AA	AG	CT	GG	AG	CT	AA	AC	TT	ins_none	GG	TT	GG	2RGC3RGGC
115	GG	TT	CC	AA	AG	CT	AG	AA	CC	AA	AC	TT	ins_none	GG	TT	AG	2RGC3RGGC
